# Supplementary material for: Temperature Stable Ion Exchange Resins as Catalysts for the Manufacturing of Vitamin Precursors by Aldol Reaction
Source: Int J Mol Sci. 2023 Sep 21;24(18):14367. doi: 10.3390/ijms241814367 (PMC10532307; doi:10.3390/ijms241814367)
Supplement: Supplementary file 1 [file ijms-24-14367-s001.zip]

Archive with 1 entries (1 files):
- ijms-2613604-SI.pdf
